# Supplementary material for: UCHL1 Promotes Gastric Cancer Progression by Regulating CIP2A Degradation
Source: Pharmaceuticals (Basel). 2025 Sep 29;18(10):1468. doi: 10.3390/ph18101468 (PMC12567482; doi:10.3390/ph18101468)
Supplement: Supplementary file 1 [file pharmaceuticals-18-01468-s001.zip]

Archive with 1 entries (1 files):
- pharmaceuticals-3863805-supplementary.pptx
